# Supplementary material for: β-1,3-Glucan Recognition Protein Can Inhibit the Proliferation of Bombyx mori Cytoplasmic Polyhedrosis Virus
Source: Insects. 2025 Apr 19;16(4):431. doi: 10.3390/insects16040431 (PMC12028182; doi:10.3390/insects16040431)
Supplement: Supplementary file 1 [file insects-16-00431-s001.zip]

Archive with 1 entries (1 files):
- insects-3409967-supplementary.pdf
